# Supplementary material for: Differences in Treatment Modalities and Prognosis of Elderly Patients with Ovarian Cancer: A Two-Center Propensity Score-Matched Study
Source: Cancers (Basel). 2022 Jul 27;14(15):3655. doi: 10.3390/cancers14153655 (PMC9367487; doi:10.3390/cancers14153655)
Supplement: Supplementary file 1 [file cancers-14-03655-s001.zip]

Archive with 1 entries (1 files):
- cancers-1772016-supplementary.pdf
